# Supplementary material for: Humoral Immunity of Unvaccinated COVID-19 Recovered vs. Naïve BNT162b2 Vaccinated Individuals: A Prospective Longitudinal Study
Source: Microorganisms. 2023 Jun 22;11(7):1628. doi: 10.3390/microorganisms11071628 (PMC10384358; doi:10.3390/microorganisms11071628)
Supplement: Supplementary file 1 [file microorganisms-11-01628-s001.zip]

Archive with 1 entries (1 files):
- microorganisms-2413870-supplementary.pdf
